# Supplementary material for: Genetic Parameters and Genotype × Diet Interaction for Body Weight Performance and Fat in Gilthead Seabream
Source: Animals (Basel). 2023 Jan 3;13(1):180. doi: 10.3390/ani13010180 (PMC9817679; doi:10.3390/ani13010180)
Supplement: Supplementary file 1 [file animals-13-00180-s001.zip]

Archive with 1 entries (1 files):
- animals-2059340-supplementary.pdf
